# Supplementary material for: Native desert plants have the potential for phytoremediation of phytotoxic metals in urban cities: implications for cities sustainability in arid environments
Source: Sci Rep. 2024 Jun 14;14:13761. doi: 10.1038/s41598-024-62622-x (PMC11178880; doi:10.1038/s41598-024-62622-x)
Supplement: Supplementary file 1 — Supplementary Information. [file 41598_2024_62622_MOESM1_ESM.xls]

## Sheet: Sheet1
Species 1
											this spectrum has taken with some special conditions to enhance the heavy elements
Site 1											Site 2
Elem.	Line	Mass[%]	3sigma	Atomic[%]	Intensity[cps/mA]						Elem.	Line	Mass[%]	3sigma	Atomic[%]	Intensity[cps/mA]
12 Mg	K	11.98	0.93	17.32	23.35						17 Cl	K	13.6	3.3	15.35	4.93
13 Al	K	2.52	0.33	3.28	13.54						19 K	K	41.74	2.74	42.72	28.76
14 Si	K	7.33	0.2	9.16	76						20 Ca	K	38.08	2.97	38.02	17.21
15 P	K	1.35	0.12	1.53	21.66						26 Fe	K	3	0.33	2.15	14.61
16 S	K	5.1	0.09	5.59	165.62						28 Ni	K	0.38	0.09	0.26	3.79
17 Cl	K	10.69	0.16	10.59	318.83						30 Zn	K	0.13	0.04	0.08	2.53
19 K	K	32.81	0.41	29.48	854.51						35 Br	K	0.35	0.05	0.18	22.79
20 Ca	K	23.64	0.33	20.72	491.48						38 Sr	K	2.72	0.18	1.24	256.76
24 Cr	K	0.18	0.08	0.12	8.29
26 Fe	K	1.9	0.07	1.19	151.06
35 Br	K	0.33	0.03	0.14	86.64
38 Sr	K	2.18	0.04	0.87	704.54
Species 1
Site 1											Site 2
Elem.	Line	Mass[%]	3sigma	Atomic[%]	Intensity[cps/mA]						Elem.	Line	Mass[%]	3sigma	Atomic[%]	Intensity[cps/mA]
12 Mg	K	10.63	1.24	15.6	15.27						12 Mg	K	12.56	0.75	17.66	23.59
14 Si	K	6.75	0.23	8.58	56.2						14 Si	K	13.72	0.2	16.7	140.33
15 P	K	1.43	0.14	1.65	18.45						15 P	K	1.57	0.11	1.73	22.37
16 S	K	5.43	0.11	6.05	139.65						16 S	K	7.09	0.1	7.56	204.19
17 Cl	K	12.59	0.22	12.67	289.82						17 Cl	K	11.1	0.14	10.7	286.63
19 K	K	26.93	0.43	24.57	528.81						19 K	K	20.94	0.23	18.32	500.71
20 Ca	K	33.03	0.52	29.41	542.96						20 Ca	K	30.6	0.31	26.11	671.88
26 Fe	K	0.68	0.08	0.43	38.45						26 Fe	K	1.14	0.05	0.7	86.61
35 Br	K	0.47	0.05	0.21	89.1						35 Br	K	0.18	0.03	0.08	45.19
38 Sr	K	2.06	0.05	0.84	482.8						38 Sr	K	1.11	0.03	0.43	354.93
